# Supplementary material for: GPR183 Is Dispensable for B1 Cell Accumulation and Function, but Affects B2 Cell Abundance, in the Omentum and Peritoneal Cavity
Source: Cells. 2022 Jan 31;11(3):494. doi: 10.3390/cells11030494 (PMC8834096; doi:10.3390/cells11030494)
Supplement: Supplementary file 1 [file cells-11-00494-s001.zip]

Archive with 1 entries (1 files):
- cells-1527088-supplementary.pdf
